# Supplementary material for: Uniform bacterial genetic diversity along the gut
Source: Nat Commun. 2026 Mar 17;17:4100. doi: 10.1038/s41467-026-70705-8 (PMC13144417; doi:10.1038/s41467-026-70705-8)
Supplement: Supplementary file 15 — Supplementary Data 14 [file 41467_2026_70705_MOESM15_ESM.xlsx]

## Sheet: ChangeBetweenRegions
species	subject_id	timepoint		site_id	sample_type1	sample_type2	allele_frequency1	allele_frequency2	allele_frequency_delta	gene_description
Anaerostipes_hadrus_55206	8	2020-08-18 05:00:00		FP929061|2132709|G	Capsule 2	Capsule 4	0.170732	0.964286	0.793554	hypothetical protein
		2020-08-18 05:00:00		FP929061|2132709|G	Capsule 3	Capsule 4	0.162162	0.964286	0.802124	hypothetical protein
		2020-08-18 05:00:00		FP929061|2298100|A	Capsule 2	Capsule 4	0.911765	0	-0.911765	Heterodimeric efflux ABC transporter, permease/ATP-binding subunit 2
		2020-08-18 05:00:00		FP929061|2298100|A	Capsule 3	Capsule 4	0.8	0	-0.8	Heterodimeric efflux ABC transporter, permease/ATP-binding subunit 2
		2020-08-18 05:00:00		FP929061|2298112|C	Capsule 1	Capsule 4	1	0	-1	Heterodimeric efflux ABC transporter, permease/ATP-binding subunit 2
		2020-08-18 05:00:00		FP929061|2298112|C	Capsule 2	Capsule 4	1	0	-1	Heterodimeric efflux ABC transporter, permease/ATP-binding subunit 2
		2020-08-18 05:00:00		FP929061|2298112|C	Capsule 3	Capsule 4	0.84375	0	-0.84375	Heterodimeric efflux ABC transporter, permease/ATP-binding subunit 2
		2020-08-18 05:00:00		FP929061|478567|G	Capsule 3	Capsule 4	0.891892	0.0645161	-0.827376	CCA tRNA nucleotidyltransferase (EC 2.7.7.72)
		2020-08-18 05:00:00		FP929061|478573|G	Capsule 3	Capsule 4	0.875	0.0576923	-0.817308	CCA tRNA nucleotidyltransferase (EC 2.7.7.72)
		2020-08-18 05:00:00		FP929061|478606|C	Capsule 3	Capsule 4	0.1875	0.912281	0.724781	CCA tRNA nucleotidyltransferase (EC 2.7.7.72)
		2020-08-18 05:00:00		FP929061|478754|C	Capsule 3	Capsule 4	0.872727	0.0714286	-0.801299	CCA tRNA nucleotidyltransferase (EC 2.7.7.72)
		2020-08-18 05:00:00		FP929061|478765|C	Capsule 3	Capsule 4	0.8	0.116279	-0.683721	CCA tRNA nucleotidyltransferase (EC 2.7.7.72)
Bacteroides_massiliensis_44749	2	2020-06-27 06:55:00		BAJE01000070|5303|A	Capsule 1	Capsule 2	0.0945946	0.843137	0.748543	hypothetical protein
		2020-06-27 06:55:00		BAJE01000070|5303|A	Capsule 1	Capsule 4	0.0945946	0.836576	0.741981	hypothetical protein
		2020-06-27 06:55:00		BAJE01000070|5309|A	Capsule 1	Capsule 2	0.0731707	0.862745	0.789574	hypothetical protein
		2020-06-27 06:55:00		BAJE01000070|5309|A	Capsule 1	Capsule 4	0.0731707	0.825581	0.752411	hypothetical protein
Bacteroides_vulgatus_57955	8	2020-08-19 05:15:00		NC_009614|1044910|A	Capsule 1	Capsule 3	0.194346	0.916667	0.72232	TPR-domain-containing protein
		2020-08-19 05:15:00		NC_009614|1044910|A	Capsule 1	Capsule 4	0.194346	1	0.805654	TPR-domain-containing protein
		2020-08-19 05:15:00		NC_009614|1044916|A	Capsule 1	Capsule 3	0.810219	0.107143	-0.703076	TPR-domain-containing protein
		2020-08-19 05:15:00		NC_009614|1044916|A	Capsule 1	Capsule 4	0.810219	0	-0.810219	TPR-domain-containing protein
		2020-08-19 05:15:00		NC_009614|1044974|T	Capsule 1	Capsule 3	0.168459	0.872727	0.704268	TPR-domain-containing protein
		2020-08-19 05:15:00		NC_009614|1044974|T	Capsule 1	Capsule 4	0.168459	1	0.831541	TPR-domain-containing protein
		2020-08-19 05:15:00		NC_009614|1044977|C	Capsule 1	Capsule 3	0.160305	0.851852	0.691547	TPR-domain-containing protein
		2020-08-19 05:15:00		NC_009614|1044977|C	Capsule 1	Capsule 4	0.160305	1	0.839695	TPR-domain-containing protein
		2020-08-19 05:15:00		NC_009614|1044986|C	Capsule 1	Capsule 3	0.860714	0.122449	-0.738265	TPR-domain-containing protein
		2020-08-19 05:15:00		NC_009614|1044986|C	Capsule 1	Capsule 4	0.860714	0	-0.860714	TPR-domain-containing protein
	11	2020-09-16 04:15:00		NC_009614|4220438|C	Capsule 3	Capsule 4	0.17284	0.866071	0.693232	Conjugative transposon protein TraK
		2020-09-16 04:15:00		NC_009614|4221597|A	Capsule 3	Capsule 4	0.908163	0.140449	-0.767714	Conjugative transposon protein TraM
		2020-09-16 04:15:00		NC_009614|4221606|G	Capsule 3	Capsule 4	0.105263	0.877005	0.771742	Conjugative transposon protein TraM
		2020-09-16 04:15:00		NC_009614|4221609|C	Capsule 3	Capsule 4	0.10101	0.882979	0.781969	Conjugative transposon protein TraM
		2020-09-16 04:15:00		NC_009614|4221615|G	Capsule 3	Capsule 4	0.90625	0.10582	-0.80043	Conjugative transposon protein TraM
Blautia_wexlerae_56130	10	2020-08-30 22:30:00		AXVN01000002|114187|A	Capsule 1	Capsule 2	0.2	0.867769	0.667769	Lead, cadmium, zinc and mercury transporting ATPase (EC 3.6.3.3) (EC 3.6.3.5); Copper-translocating P-type ATPase (EC 3.6.3.4)
		2020-08-30 22:30:00		AXVN01000118|7325|C	Capsule 1	Capsule 2	0.821429	0.134228	-0.6872	Beta-lactamase class A-like and penicillin binding proteins (PBPs) superfamily
		2020-08-30 22:30:00		AXVN01000118|7343|G	Capsule 1	Capsule 2	0.8	0.143836	-0.656164	Beta-lactamase class A-like and penicillin binding proteins (PBPs) superfamily
Desulfovibrio_piger_61475	9	2020-08-25 23:45:00		NZ_DS996355|147058|G	Capsule 1	Capsule 3	1	0.131148	-0.868852	Formate dehydrogenase O alpha subunit (EC 1.2.1.2) @ selenocysteine-containing
		2020-08-25 23:45:00		NZ_DS996355|147085|T	Capsule 1	Capsule 3	0	0.816901	0.816901	Formate dehydrogenase O alpha subunit (EC 1.2.1.2) @ selenocysteine-containing
		2020-08-25 23:45:00		NZ_DS996355|147097|G	Capsule 1	Capsule 3	1	0.176471	-0.823529	Formate dehydrogenase O alpha subunit (EC 1.2.1.2) @ selenocysteine-containing
		2020-08-25 23:45:00		NZ_DS996355|147116|C	Capsule 1	Capsule 3	0	0.851852	0.851852	Formate dehydrogenase O alpha subunit (EC 1.2.1.2) @ selenocysteine-containing
		2020-08-25 23:45:00		NZ_DS996355|147121|G	Capsule 1	Capsule 3	1	0.192308	-0.807692	Formate dehydrogenase O alpha subunit (EC 1.2.1.2) @ selenocysteine-containing
		2020-08-25 23:45:00		NZ_DS996355|147124|G	Capsule 1	Capsule 3	1	0.2	-0.8	Formate dehydrogenase O alpha subunit (EC 1.2.1.2) @ selenocysteine-containing
Ruminococcus_gnavus_57638	2	2020-06-30 21:30:00		ACTO01000055|23450|C	Capsule 3	Capsule 4	0.1	0.8	0.7	Peptide chain release factor 3
		2020-06-30 21:30:00		ACTO01000055|31912|A	Capsule 1	Capsule 4	0.111111	0.923077	0.811966	D-3-phosphoglycerate dehydrogenase (EC 1.1.1.95)
		2020-06-30 21:30:00		ACTO01000055|31912|A	Capsule 3	Capsule 4	0.0833333	0.923077	0.839744	D-3-phosphoglycerate dehydrogenase (EC 1.1.1.95)
		2020-06-30 21:30:00		ACTO01000055|911|C	Capsule 1	Capsule 4	0.0625	0.826087	0.763587	NADP-specific glutamate dehydrogenase (EC 1.4.1.4)
		2020-06-30 21:30:00		ACTO01000055|911|C	Capsule 3	Capsule 4	0.12	0.826087	0.706087	NADP-specific glutamate dehydrogenase (EC 1.4.1.4)
		2020-06-30 21:30:00		ACTO01000055|914|C	Capsule 1	Capsule 4	0.0714286	0.826087	0.754658	NADP-specific glutamate dehydrogenase (EC 1.4.1.4)
		2020-06-30 21:30:00		ACTO01000055|914|C	Capsule 3	Capsule 4	0.12	0.826087	0.706087	NADP-specific glutamate dehydrogenase (EC 1.4.1.4)
		2020-06-30 21:30:00		ACTO01000055|929|C	Capsule 1	Capsule 4	0.0833333	0.807692	0.724359	NADP-specific glutamate dehydrogenase (EC 1.4.1.4)
		2020-06-30 21:30:00		ACTO01000055|929|C	Capsule 3	Capsule 4	0.08	0.807692	0.727692	NADP-specific glutamate dehydrogenase (EC 1.4.1.4)

## Sheet: ChangeBetweenTimepoints_
species	subject_id		site_id	timepoint1	timepoint2	sample_type1	sample_type2	allele_frequency1	allele_frequency2	allele_frequency_delta	gene_description	sample_type1_general	sample_type2_general	description
Alistipes_onderdonkii_55464	11		ARFY01000027|85177|C	2020-09-15 06:45:00	2020-09-16 04:15:00	Capsule 4	Capsule 4	0	0.833333	0.833333	hypothetical protein	lower gut	lower gut	change in same gut region
			ARFY01000027|85177|C	2020-09-14 19:30:00	2020-09-15 06:45:00	Capsule 4	Capsule 4	1	0	-1	hypothetical protein	lower gut	lower gut	change in same gut region
			ARFY01000027|85177|C	2020-09-13 23:45:00	2020-09-13 23:45:00	Capsule 4	Capsule 1	1	0.190476	-0.809524	hypothetical protein	lower gut	upper gut	change across regions
			ARFY01000027|85177|C	2020-09-13 23:45:00	2020-09-16 04:15:00	Capsule 1	Capsule 4	0.190476	0.833333	0.642857	hypothetical protein	upper gut	lower gut	change across regions
			ARFY01000027|85177|C	2020-09-13 23:45:00	2020-09-14 19:30:00	Capsule 1	Capsule 4	0.190476	1	0.809524	hypothetical protein	upper gut	lower gut	change across regions
Alistipes_putredinis_61533	11		NZ_DS499579|217648|G	2020-09-13 23:45:00	2020-09-14 19:30:00	Capsule 3	Capsule 1	0	0.818182	0.818182	Tyrosine-protein kinase (EC 2.7.10.2)	upper gut	upper gut	change across regions
			NZ_DS499579|217648|G	2020-09-14 19:30:00	2020-09-16 04:15:00	Capsule 1	Capsule 3	0.818182	0.180328	-0.637854	Tyrosine-protein kinase (EC 2.7.10.2)	upper gut	upper gut	change across regions
			NZ_DS499579|217648|G	2020-09-14 19:30:00	2020-09-15 04:15:00	Capsule 1	Capsule 1	0.818182	0	-0.818182	Tyrosine-protein kinase (EC 2.7.10.2)	upper gut	upper gut	change in same gut region
			NZ_DS499579|217648|G	2020-09-14 19:30:00	2020-09-14 19:30:00	Capsule 1	Capsule 4	0.818182	0	-0.818182	Tyrosine-protein kinase (EC 2.7.10.2)	upper gut	lower gut	change across regions
Bacteroides_massiliensis_44749	2		BAJE01000070|5303|A	2020-06-27 06:55:00	2020-07-02 06:30:00	Capsule 1	Capsule 3	0.0945946	0.818182	0.723587	hypothetical protein	upper gut	upper gut	change across regions
			BAJE01000070|5303|A	2020-06-27 06:55:00	2020-06-27 06:55:00	Capsule 4	Capsule 1	0.836576	0.0945946	-0.741981	hypothetical protein	lower gut	upper gut	change across regions
			BAJE01000070|5303|A	2020-06-27 06:55:00	2020-06-27 06:55:00	Capsule 2	Capsule 1	0.843137	0.0945946	-0.748543	hypothetical protein	upper gut	upper gut	change across regions
			BAJE01000070|5309|A	2020-06-27 06:55:00	2020-07-02 06:30:00	Capsule 1	Capsule 3	0.0731707	0.8125	0.739329	hypothetical protein	upper gut	upper gut	change across regions
			BAJE01000070|5309|A	2020-06-27 06:55:00	2020-06-27 06:55:00	Capsule 4	Capsule 1	0.825581	0.0731707	-0.752411	hypothetical protein	lower gut	upper gut	change across regions
			BAJE01000070|5309|A	2020-06-27 06:55:00	2020-06-27 06:55:00	Capsule 2	Capsule 1	0.862745	0.0731707	-0.789574	hypothetical protein	upper gut	upper gut	change across regions
Bacteroides_vulgatus_57955	8		NC_009614|1028140|A	2020-08-16 01:00:00	2020-08-19 05:15:00	Capsule 2	Capsule 4	0.80814	0	-0.80814	Beta-mannosidase (EC 3.2.1.25)	upper gut	lower gut	change across regions
			NC_009614|1028140|A	2020-08-16 01:00:00	2020-08-19 05:15:00	Capsule 2	Capsule 1	0.80814	0.178295	-0.629845	Beta-mannosidase (EC 3.2.1.25)	upper gut	upper gut	change across regions
			NC_009614|1028143|C	2020-08-16 01:00:00	2020-08-19 05:15:00	Capsule 2	Capsule 4	0.8	0	-0.8	Beta-mannosidase (EC 3.2.1.25)	upper gut	lower gut	change across regions
			NC_009614|1028143|C	2020-08-16 01:00:00	2020-08-19 05:15:00	Capsule 2	Capsule 1	0.8	0.162095	-0.637905	Beta-mannosidase (EC 3.2.1.25)	upper gut	upper gut	change across regions
			NC_009614|1028506|G	2020-08-16 01:00:00	2020-08-19 05:15:00	Capsule 2	Capsule 1	0.817204	0.184818	-0.632386	Beta-mannosidase (EC 3.2.1.25)	upper gut	upper gut	change across regions
			NC_009614|1028506|G	2020-08-19 05:15:00	2020-08-19 05:15:00	Capsule 4	Capsule 1	1	0.184818	-0.815182	Beta-mannosidase (EC 3.2.1.25)	lower gut	upper gut	change across regions
			NC_009614|1028528|G	2020-08-16 01:00:00	2020-08-19 05:15:00	Capsule 2	Capsule 1	0.168675	0.848101	0.679427	Beta-mannosidase (EC 3.2.1.25)	upper gut	upper gut	change across regions
			NC_009614|1028528|G	2020-08-19 05:15:00	2020-08-19 05:15:00	Capsule 4	Capsule 1	0	0.848101	0.848101	Beta-mannosidase (EC 3.2.1.25)	lower gut	upper gut	change across regions
			NC_009614|1028530|G	2020-08-16 01:00:00	2020-08-19 05:15:00	Capsule 2	Capsule 1	0.825	0.172897	-0.652103	Beta-mannosidase (EC 3.2.1.25)	upper gut	upper gut	change across regions
			NC_009614|1028530|G	2020-08-19 05:15:00	2020-08-19 05:15:00	Capsule 4	Capsule 1	1	0.172897	-0.827103	Beta-mannosidase (EC 3.2.1.25)	lower gut	upper gut	change across regions
			NC_009614|1028827|G	2020-08-16 22:12:00	2020-08-19 05:15:00	Capsule 1	Capsule 1	0.846154	0.118483	-0.72767	Beta-mannosidase (EC 3.2.1.25)	upper gut	upper gut	change in same gut region
			NC_009614|1028827|G	2020-08-16 01:00:00	2020-08-19 05:15:00	Capsule 2	Capsule 1	0.80303	0.118483	-0.684547	Beta-mannosidase (EC 3.2.1.25)	upper gut	upper gut	change across regions
			NC_009614|1044910|A	2020-08-17 22:00:00	2020-08-19 05:15:00	Capsule 1	Capsule 1	0.857143	0.194346	-0.662797	TPR-domain-containing protein	upper gut	upper gut	change in same gut region
			NC_009614|1044910|A	2020-08-18 05:00:00	2020-08-19 05:15:00	Capsule 4	Capsule 1	0.823224	0.194346	-0.628877	TPR-domain-containing protein	lower gut	upper gut	change across regions
			NC_009614|1044910|A	2020-08-19 05:15:00	2020-08-19 05:15:00	Capsule 4	Capsule 1	1	0.194346	-0.805654	TPR-domain-containing protein	lower gut	upper gut	change across regions
			NC_009614|1044910|A	2020-08-19 05:15:00	2020-08-19 05:15:00	Capsule 3	Capsule 1	0.916667	0.194346	-0.72232	TPR-domain-containing protein	upper gut	upper gut	change across regions
			NC_009614|1044916|A	2020-08-18 05:00:00	2020-08-19 05:15:00	Capsule 4	Capsule 1	0.177172	0.810219	0.633047	TPR-domain-containing protein	lower gut	upper gut	change across regions
			NC_009614|1044916|A	2020-08-16 01:00:00	2020-08-19 05:15:00	Capsule 2	Capsule 1	0.191176	0.810219	0.619043	TPR-domain-containing protein	upper gut	upper gut	change across regions
			NC_009614|1044916|A	2020-08-19 05:15:00	2020-08-19 05:15:00	Capsule 4	Capsule 1	0	0.810219	0.810219	TPR-domain-containing protein	lower gut	upper gut	change across regions
			NC_009614|1044916|A	2020-08-19 05:15:00	2020-08-19 05:15:00	Capsule 3	Capsule 1	0.107143	0.810219	0.703076	TPR-domain-containing protein	upper gut	upper gut	change across regions
	11		NC_009614|1441797|C	2020-09-14 19:30:00	2020-09-14 19:30:00	Capsule 2	Capsule 4	1	0.190476	-0.809524	Cell surface glycan-binding lipoprotein, utilization system for glycans and polysaccharides (PUL), SusD family	upper gut	lower gut	change across regions
			NC_009614|1441797|C	2020-09-14 06:45:00	2020-09-14 19:30:00	Capsule 2	Capsule 4	0.874372	0.190476	-0.683896	Cell surface glycan-binding lipoprotein, utilization system for glycans and polysaccharides (PUL), SusD family	upper gut	lower gut	change across regions
			NC_009614|1441797|C	2020-09-14 06:45:00	2020-09-14 19:30:00	Capsule 1	Capsule 4	0.957171	0.190476	-0.766695	Cell surface glycan-binding lipoprotein, utilization system for glycans and polysaccharides (PUL), SusD family	upper gut	lower gut	change across regions
			NC_009614|1441797|C	2020-09-13 23:45:00	2020-09-14 19:30:00	Capsule 4	Capsule 4	0.847222	0.190476	-0.656746	Cell surface glycan-binding lipoprotein, utilization system for glycans and polysaccharides (PUL), SusD family	lower gut	lower gut	change in same gut region
			NC_009614|1441797|C	2020-09-13 23:45:00	2020-09-14 19:30:00	Capsule 1	Capsule 4	0.810707	0.190476	-0.620231	Cell surface glycan-binding lipoprotein, utilization system for glycans and polysaccharides (PUL), SusD family	upper gut	lower gut	change across regions
			NC_009614|1441797|C	2020-09-14 19:30:00	2020-09-16 04:15:00	Capsule 4	Capsule 4	0.190476	0.839161	0.648685	Cell surface glycan-binding lipoprotein, utilization system for glycans and polysaccharides (PUL), SusD family	lower gut	lower gut	change in same gut region
			NC_009614|1441797|C	2020-09-14 19:30:00	2020-09-16 04:15:00	Capsule 4	Capsule 3	0.190476	0.941176	0.7507	Cell surface glycan-binding lipoprotein, utilization system for glycans and polysaccharides (PUL), SusD family	lower gut	upper gut	change across regions
			NC_009614|1441797|C	2020-09-14 19:30:00	2020-09-15 04:15:00	Capsule 4	Capsule 2	0.190476	0.921875	0.731399	Cell surface glycan-binding lipoprotein, utilization system for glycans and polysaccharides (PUL), SusD family	lower gut	upper gut	change across regions
			NC_009614|1441797|C	2020-09-14 19:30:00	2020-09-15 04:15:00	Capsule 4	Capsule 1	0.190476	0.863014	0.672538	Cell surface glycan-binding lipoprotein, utilization system for glycans and polysaccharides (PUL), SusD family	lower gut	upper gut	change across regions
			NC_009614|1441797|C	2020-09-14 19:30:00	2020-09-14 19:30:00	Capsule 4	Capsule 3	0.190476	1	0.809524	Cell surface glycan-binding lipoprotein, utilization system for glycans and polysaccharides (PUL), SusD family	lower gut	upper gut	change across regions
			NC_009614|1442754|T	2020-09-14 19:30:00	2020-09-14 19:30:00	Capsule 2	Capsule 4	0.977778	0.153846	-0.823932	Cell surface glycan-binding lipoprotein, utilization system for glycans and polysaccharides (PUL), SusD family	upper gut	lower gut	change across regions
			NC_009614|1442754|T	2020-09-14 06:45:00	2020-09-14 19:30:00	Capsule 2	Capsule 4	0.885086	0.153846	-0.731239	Cell surface glycan-binding lipoprotein, utilization system for glycans and polysaccharides (PUL), SusD family	upper gut	lower gut	change across regions
			NC_009614|1442754|T	2020-09-14 06:45:00	2020-09-14 19:30:00	Capsule 1	Capsule 4	0.956805	0.153846	-0.802959	Cell surface glycan-binding lipoprotein, utilization system for glycans and polysaccharides (PUL), SusD family	upper gut	lower gut	change across regions
			NC_009614|1442754|T	2020-09-13 23:45:00	2020-09-14 19:30:00	Capsule 4	Capsule 4	0.804511	0.153846	-0.650665	Cell surface glycan-binding lipoprotein, utilization system for glycans and polysaccharides (PUL), SusD family	lower gut	lower gut	change in same gut region
			NC_009614|1442754|T	2020-09-14 19:30:00	2020-09-16 04:15:00	Capsule 4	Capsule 4	0.153846	0.921502	0.767656	Cell surface glycan-binding lipoprotein, utilization system for glycans and polysaccharides (PUL), SusD family	lower gut	lower gut	change in same gut region
			NC_009614|1442754|T	2020-09-14 19:30:00	2020-09-16 04:15:00	Capsule 4	Capsule 3	0.153846	0.870662	0.716816	Cell surface glycan-binding lipoprotein, utilization system for glycans and polysaccharides (PUL), SusD family	lower gut	upper gut	change across regions
			NC_009614|1442754|T	2020-09-14 19:30:00	2020-09-15 04:15:00	Capsule 4	Capsule 2	0.153846	1	0.846154	Cell surface glycan-binding lipoprotein, utilization system for glycans and polysaccharides (PUL), SusD family	lower gut	upper gut	change across regions
			NC_009614|1442754|T	2020-09-14 19:30:00	2020-09-15 04:15:00	Capsule 4	Capsule 1	0.153846	0.878788	0.724942	Cell surface glycan-binding lipoprotein, utilization system for glycans and polysaccharides (PUL), SusD family	lower gut	upper gut	change across regions
			NC_009614|1442754|T	2020-09-14 19:30:00	2020-09-14 19:30:00	Capsule 4	Capsule 3	0.153846	0.957447	0.803601	Cell surface glycan-binding lipoprotein, utilization system for glycans and polysaccharides (PUL), SusD family	lower gut	upper gut	change across regions
			NC_009614|1575994|T	2020-09-14 19:30:00	2020-09-14 19:30:00	Capsule 2	Capsule 1	0	0.914286	0.914286	Bis-ABC ATPase BT1543	upper gut	upper gut	change across regions
			NC_009614|1575994|T	2020-09-14 19:30:00	2020-09-14 19:30:00	Capsule 2	Capsule 4	0	0.883721	0.883721	Bis-ABC ATPase BT1543	upper gut	lower gut	change across regions
			NC_009614|1575994|T	2020-09-14 06:45:00	2020-09-14 19:30:00	Capsule 2	Capsule 1	0.19571	0.914286	0.718575	Bis-ABC ATPase BT1543	upper gut	upper gut	change across regions
			NC_009614|1575994|T	2020-09-14 06:45:00	2020-09-14 19:30:00	Capsule 1	Capsule 1	0.0968523	0.914286	0.817433	Bis-ABC ATPase BT1543	upper gut	upper gut	change in same gut region
			NC_009614|1575994|T	2020-09-13 23:45:00	2020-09-14 19:30:00	Capsule 4	Capsule 1	0.1875	0.914286	0.726786	Bis-ABC ATPase BT1543	lower gut	upper gut	change across regions
			NC_009614|1575994|T	2020-09-14 19:30:00	2020-09-16 04:15:00	Capsule 1	Capsule 4	0.914286	0.182825	-0.73146	Bis-ABC ATPase BT1543	upper gut	lower gut	change across regions
			NC_009614|1575994|T	2020-09-14 19:30:00	2020-09-15 04:15:00	Capsule 1	Capsule 2	0.914286	0	-0.914286	Bis-ABC ATPase BT1543	upper gut	upper gut	change across regions
			NC_009614|1575994|T	2020-09-14 19:30:00	2020-09-15 04:15:00	Capsule 1	Capsule 1	0.914286	0.184211	-0.730075	Bis-ABC ATPase BT1543	upper gut	upper gut	change in same gut region
			NC_009614|1575994|T	2020-09-14 06:45:00	2020-09-14 19:30:00	Capsule 2	Capsule 4	0.19571	0.883721	0.68801	Bis-ABC ATPase BT1543	upper gut	lower gut	change across regions
			NC_009614|1575994|T	2020-09-14 06:45:00	2020-09-14 19:30:00	Capsule 1	Capsule 4	0.0968523	0.883721	0.786869	Bis-ABC ATPase BT1543	upper gut	lower gut	change across regions
			NC_009614|1575994|T	2020-09-13 23:45:00	2020-09-14 19:30:00	Capsule 4	Capsule 4	0.1875	0.883721	0.696221	Bis-ABC ATPase BT1543	lower gut	lower gut	change in same gut region
			NC_009614|1575994|T	2020-09-14 19:30:00	2020-09-16 04:15:00	Capsule 4	Capsule 4	0.883721	0.182825	-0.700895	Bis-ABC ATPase BT1543	lower gut	lower gut	change in same gut region
			NC_009614|1575994|T	2020-09-14 19:30:00	2020-09-15 04:15:00	Capsule 4	Capsule 2	0.883721	0	-0.883721	Bis-ABC ATPase BT1543	lower gut	upper gut	change across regions
			NC_009614|1575994|T	2020-09-14 19:30:00	2020-09-15 04:15:00	Capsule 4	Capsule 1	0.883721	0.184211	-0.69951	Bis-ABC ATPase BT1543	lower gut	upper gut	change across regions
			NC_009614|1606237|C	2020-09-14 19:30:00	2020-09-14 19:30:00	Capsule 2	Capsule 4	0.0810811	0.822222	0.741141	putative Tricorn-like protease	upper gut	lower gut	change across regions
			NC_009614|1606237|C	2020-09-14 19:30:00	2020-09-14 19:30:00	Capsule 1	Capsule 4	0.178571	0.822222	0.643651	putative Tricorn-like protease	upper gut	lower gut	change across regions
			NC_009614|1606237|C	2020-09-14 06:45:00	2020-09-14 19:30:00	Capsule 1	Capsule 4	0.0890869	0.822222	0.733135	putative Tricorn-like protease	upper gut	lower gut	change across regions
			NC_009614|1606237|C	2020-09-13 23:45:00	2020-09-14 19:30:00	Capsule 4	Capsule 4	0.174603	0.822222	0.647619	putative Tricorn-like protease	lower gut	lower gut	change in same gut region
			NC_009614|1606237|C	2020-09-14 19:30:00	2020-09-16 04:15:00	Capsule 4	Capsule 3	0.822222	0.175287	-0.646935	putative Tricorn-like protease	lower gut	upper gut	change across regions
			NC_009614|1606237|C	2020-09-14 19:30:00	2020-09-15 04:15:00	Capsule 4	Capsule 2	0.822222	0	-0.822222	putative Tricorn-like protease	lower gut	upper gut	change across regions
			NC_009614|1606237|C	2020-09-14 19:30:00	2020-09-14 19:30:00	Capsule 4	Capsule 3	0.822222	0	-0.822222	putative Tricorn-like protease	lower gut	upper gut	change across regions
			NC_009614|1830337|T	2020-09-14 19:30:00	2020-09-15 06:45:00	Capsule 3	Capsule 4	0.134615	0.959029	0.824413	Ribonuclease HII (EC 3.1.26.4)	upper gut	lower gut	change across regions
			NC_009614|1830337|T	2020-09-13 23:45:00	2020-09-14 19:30:00	Capsule 3	Capsule 3	0.8	0.134615	-0.665385	Ribonuclease HII (EC 3.1.26.4)	upper gut	upper gut	change in same gut region
			NC_009614|1830337|T	2020-09-14 19:30:00	2020-09-16 04:15:00	Capsule 3	Capsule 4	0.134615	0.879397	0.744782	Ribonuclease HII (EC 3.1.26.4)	upper gut	lower gut	change across regions
			NC_009614|1830337|T	2020-09-14 19:30:00	2020-09-14 19:30:00	Capsule 4	Capsule 3	0.93617	0.134615	-0.801555	Ribonuclease HII (EC 3.1.26.4)	lower gut	upper gut	change across regions
			NC_009614|2614615|G	2020-09-14 19:30:00	2020-09-14 19:30:00	Capsule 1	Capsule 3	0.885714	0.0333333	-0.852381	Outer membrane TonB-dependent transporter, utilization system for glycans and polysaccharides (PUL), SusC family	upper gut	upper gut	change across regions
			NC_009614|2614615|G	2020-09-14 19:30:00	2020-09-15 06:45:00	Capsule 3	Capsule 4	0.0333333	0.952294	0.91896	Outer membrane TonB-dependent transporter, utilization system for glycans and polysaccharides (PUL), SusC family	upper gut	lower gut	change across regions
			NC_009614|2614615|G	2020-09-13 23:45:00	2020-09-14 19:30:00	Capsule 3	Capsule 3	0.895349	0.0333333	-0.862016	Outer membrane TonB-dependent transporter, utilization system for glycans and polysaccharides (PUL), SusC family	upper gut	upper gut	change in same gut region
			NC_009614|2614615|G	2020-09-14 19:30:00	2020-09-16 04:15:00	Capsule 3	Capsule 4	0.0333333	0.884298	0.850964	Outer membrane TonB-dependent transporter, utilization system for glycans and polysaccharides (PUL), SusC family	upper gut	lower gut	change across regions
			NC_009614|2614615|G	2020-09-14 19:30:00	2020-09-14 19:30:00	Capsule 4	Capsule 3	1	0.0333333	-0.966667	Outer membrane TonB-dependent transporter, utilization system for glycans and polysaccharides (PUL), SusC family	lower gut	upper gut	change across regions
			NC_009614|3554304|T	2020-09-14 19:30:00	2020-09-15 06:45:00	Capsule 2	Capsule 4	0.846154	0.159494	-0.68666	Diaminopimelate epimerase (EC 5.1.1.7)	upper gut	lower gut	change across regions
			NC_009614|3554304|T	2020-09-14 19:30:00	2020-09-14 19:30:00	Capsule 2	Capsule 4	0.846154	0	-0.846154	Diaminopimelate epimerase (EC 5.1.1.7)	upper gut	lower gut	change across regions
			NC_009614|3554304|T	2020-09-15 04:15:00	2020-09-15 06:45:00	Capsule 2	Capsule 4	0.833333	0.159494	-0.67384	Diaminopimelate epimerase (EC 5.1.1.7)	upper gut	lower gut	change across regions
			NC_009614|3554304|T	2020-09-14 19:30:00	2020-09-15 06:45:00	Capsule 3	Capsule 4	0.90625	0.159494	-0.746756	Diaminopimelate epimerase (EC 5.1.1.7)	upper gut	lower gut	change across regions
			NC_009614|3554304|T	2020-09-14 19:30:00	2020-09-15 04:15:00	Capsule 4	Capsule 2	0	0.833333	0.833333	Diaminopimelate epimerase (EC 5.1.1.7)	lower gut	upper gut	change across regions
			NC_009614|3554304|T	2020-09-14 19:30:00	2020-09-14 19:30:00	Capsule 4	Capsule 3	0	0.90625	0.90625	Diaminopimelate epimerase (EC 5.1.1.7)	lower gut	upper gut	change across regions
			NC_009614|3554317|G	2020-09-14 19:30:00	2020-09-15 06:45:00	Capsule 2	Capsule 4	0.823529	0.16624	-0.657289	Diaminopimelate epimerase (EC 5.1.1.7)	upper gut	lower gut	change across regions
			NC_009614|3554317|G	2020-09-14 19:30:00	2020-09-14 19:30:00	Capsule 2	Capsule 4	0.823529	0.0909091	-0.73262	Diaminopimelate epimerase (EC 5.1.1.7)	upper gut	lower gut	change across regions
			NC_009614|3554317|G	2020-09-15 04:15:00	2020-09-15 06:45:00	Capsule 2	Capsule 4	0.809524	0.16624	-0.643283	Diaminopimelate epimerase (EC 5.1.1.7)	upper gut	lower gut	change across regions
			NC_009614|3554317|G	2020-09-14 19:30:00	2020-09-15 06:45:00	Capsule 3	Capsule 4	0.916667	0.16624	-0.750426	Diaminopimelate epimerase (EC 5.1.1.7)	upper gut	lower gut	change across regions
			NC_009614|3554317|G	2020-09-14 19:30:00	2020-09-15 04:15:00	Capsule 4	Capsule 2	0.0909091	0.809524	0.718615	Diaminopimelate epimerase (EC 5.1.1.7)	lower gut	upper gut	change across regions
			NC_009614|3554317|G	2020-09-14 19:30:00	2020-09-14 19:30:00	Capsule 4	Capsule 3	0.0909091	0.916667	0.825758	Diaminopimelate epimerase (EC 5.1.1.7)	lower gut	upper gut	change across regions
			NC_009614|3554320|A	2020-09-14 19:30:00	2020-09-15 06:45:00	Capsule 2	Capsule 4	0.825	0.176617	-0.648383	Diaminopimelate epimerase (EC 5.1.1.7)	upper gut	lower gut	change across regions
			NC_009614|3554320|A	2020-09-14 19:30:00	2020-09-14 19:30:00	Capsule 2	Capsule 4	0.825	0.0952381	-0.729762	Diaminopimelate epimerase (EC 5.1.1.7)	upper gut	lower gut	change across regions
			NC_009614|3554320|A	2020-09-15 04:15:00	2020-09-15 06:45:00	Capsule 2	Capsule 4	0.809524	0.176617	-0.632907	Diaminopimelate epimerase (EC 5.1.1.7)	upper gut	lower gut	change across regions
			NC_009614|3554320|A	2020-09-14 19:30:00	2020-09-15 06:45:00	Capsule 3	Capsule 4	0.916667	0.176617	-0.74005	Diaminopimelate epimerase (EC 5.1.1.7)	upper gut	lower gut	change across regions
			NC_009614|3554320|A	2020-09-14 19:30:00	2020-09-15 04:15:00	Capsule 4	Capsule 2	0.0952381	0.809524	0.714286	Diaminopimelate epimerase (EC 5.1.1.7)	lower gut	upper gut	change across regions
			NC_009614|3554320|A	2020-09-14 19:30:00	2020-09-14 19:30:00	Capsule 4	Capsule 3	0.0952381	0.916667	0.821429	Diaminopimelate epimerase (EC 5.1.1.7)	lower gut	upper gut	change across regions
			NC_009614|3559136|A	2020-09-14 19:30:00	2020-09-15 06:45:00	Capsule 2	Capsule 4	0.83871	0.142119	-0.696591	Predicted sialic acid transporter	upper gut	lower gut	change across regions
			NC_009614|3559136|A	2020-09-14 19:30:00	2020-09-16 04:15:00	Capsule 2	Capsule 3	0.83871	0.179641	-0.659069	Predicted sialic acid transporter	upper gut	upper gut	change across regions
			NC_009614|3559136|A	2020-09-14 19:30:00	2020-09-14 19:30:00	Capsule 2	Capsule 4	0.83871	0.137931	-0.700779	Predicted sialic acid transporter	upper gut	lower gut	change across regions
			NC_009614|3559136|A	2020-09-14 19:30:00	2020-09-15 06:45:00	Capsule 3	Capsule 4	0.971429	0.142119	-0.82931	Predicted sialic acid transporter	upper gut	lower gut	change across regions
			NC_009614|3559136|A	2020-09-14 19:30:00	2020-09-16 04:15:00	Capsule 3	Capsule 3	0.971429	0.179641	-0.791788	Predicted sialic acid transporter	upper gut	upper gut	change in same gut region
			NC_009614|3559136|A	2020-09-14 19:30:00	2020-09-14 19:30:00	Capsule 4	Capsule 3	0.137931	0.971429	0.833498	Predicted sialic acid transporter	lower gut	upper gut	change across regions
			NC_009614|3561619|G	2020-09-14 19:30:00	2020-09-15 06:45:00	Capsule 2	Capsule 4	0.826923	0.1341	-0.692823	Anaerobic C4-dicarboxylate transporter	upper gut	lower gut	change across regions
			NC_009614|3561619|G	2020-09-14 19:30:00	2020-09-14 19:30:00	Capsule 2	Capsule 4	0.826923	0	-0.826923	Anaerobic C4-dicarboxylate transporter	upper gut	lower gut	change across regions
			NC_009614|3561619|G	2020-09-15 04:15:00	2020-09-15 06:45:00	Capsule 2	Capsule 4	0.866667	0.1341	-0.732567	Anaerobic C4-dicarboxylate transporter	upper gut	lower gut	change across regions
			NC_009614|3561619|G	2020-09-14 19:30:00	2020-09-15 06:45:00	Capsule 3	Capsule 4	0.92	0.1341	-0.7859	Anaerobic C4-dicarboxylate transporter	upper gut	lower gut	change across regions
			NC_009614|3561619|G	2020-09-14 19:30:00	2020-09-15 04:15:00	Capsule 4	Capsule 2	0	0.866667	0.866667	Anaerobic C4-dicarboxylate transporter	lower gut	upper gut	change across regions
			NC_009614|3561619|G	2020-09-14 19:30:00	2020-09-14 19:30:00	Capsule 4	Capsule 3	0	0.92	0.92	Anaerobic C4-dicarboxylate transporter	lower gut	upper gut	change across regions
			NC_009614|3562485|G	2020-09-14 19:30:00	2020-09-15 06:45:00	Capsule 2	Capsule 4	0.829268	0.147505	-0.681763	L-asparaginase (EC 3.5.1.1)	upper gut	lower gut	change across regions
			NC_009614|3562485|G	2020-09-14 19:30:00	2020-09-14 19:30:00	Capsule 2	Capsule 4	0.829268	0.142857	-0.686411	L-asparaginase (EC 3.5.1.1)	upper gut	lower gut	change across regions
			NC_009614|3562485|G	2020-09-15 04:15:00	2020-09-15 06:45:00	Capsule 2	Capsule 4	0.875	0.147505	-0.727495	L-asparaginase (EC 3.5.1.1)	upper gut	lower gut	change across regions
			NC_009614|3562485|G	2020-09-14 19:30:00	2020-09-15 06:45:00	Capsule 3	Capsule 4	0.840909	0.147505	-0.693404	L-asparaginase (EC 3.5.1.1)	upper gut	lower gut	change across regions
			NC_009614|3562485|G	2020-09-14 19:30:00	2020-09-15 04:15:00	Capsule 4	Capsule 2	0.142857	0.875	0.732143	L-asparaginase (EC 3.5.1.1)	lower gut	upper gut	change across regions
			NC_009614|3562485|G	2020-09-14 19:30:00	2020-09-14 19:30:00	Capsule 4	Capsule 3	0.142857	0.840909	0.698052	L-asparaginase (EC 3.5.1.1)	lower gut	upper gut	change across regions
			NC_009614|3562500|T	2020-09-14 19:30:00	2020-09-15 06:45:00	Capsule 2	Capsule 4	0.840909	0.151139	-0.68977	L-asparaginase (EC 3.5.1.1)	upper gut	lower gut	change across regions
			NC_009614|3562500|T	2020-09-14 19:30:00	2020-09-14 19:30:00	Capsule 2	Capsule 4	0.840909	0.135593	-0.705316	L-asparaginase (EC 3.5.1.1)	upper gut	lower gut	change across regions
			NC_009614|3562500|T	2020-09-15 04:15:00	2020-09-15 06:45:00	Capsule 2	Capsule 4	0.878788	0.151139	-0.727649	L-asparaginase (EC 3.5.1.1)	upper gut	lower gut	change across regions
			NC_009614|3562500|T	2020-09-14 19:30:00	2020-09-15 06:45:00	Capsule 3	Capsule 4	0.862745	0.151139	-0.711606	L-asparaginase (EC 3.5.1.1)	upper gut	lower gut	change across regions
			NC_009614|3562500|T	2020-09-14 19:30:00	2020-09-15 04:15:00	Capsule 4	Capsule 2	0.135593	0.878788	0.743195	L-asparaginase (EC 3.5.1.1)	lower gut	upper gut	change across regions
			NC_009614|3562500|T	2020-09-14 19:30:00	2020-09-14 19:30:00	Capsule 4	Capsule 3	0.135593	0.862745	0.727152	L-asparaginase (EC 3.5.1.1)	lower gut	upper gut	change across regions
			NC_009614|3562503|T	2020-09-15 04:15:00	2020-09-15 06:45:00	Capsule 2	Capsule 4	0.857143	0.150628	-0.706515	L-asparaginase (EC 3.5.1.1)	upper gut	lower gut	change across regions
			NC_009614|3562503|T	2020-09-14 19:30:00	2020-09-15 06:45:00	Capsule 3	Capsule 4	0.854167	0.150628	-0.703539	L-asparaginase (EC 3.5.1.1)	upper gut	lower gut	change across regions
			NC_009614|3562503|T	2020-09-14 19:30:00	2020-09-15 04:15:00	Capsule 4	Capsule 2	0.131148	0.857143	0.725995	L-asparaginase (EC 3.5.1.1)	lower gut	upper gut	change across regions
			NC_009614|3562503|T	2020-09-14 19:30:00	2020-09-14 19:30:00	Capsule 4	Capsule 3	0.131148	0.854167	0.723019	L-asparaginase (EC 3.5.1.1)	lower gut	upper gut	change across regions
			NC_009614|3643884|A	2020-09-14 19:30:00	2020-09-15 06:45:00	Capsule 2	Capsule 4	0.0392157	0.86262	0.823404	Pyruvate formate-lyase activating enzyme (EC 1.97.1.4)	upper gut	lower gut	change across regions
			NC_009614|3643884|A	2020-09-14 19:30:00	2020-09-14 19:30:00	Capsule 2	Capsule 4	0.0392157	0.954545	0.91533	Pyruvate formate-lyase activating enzyme (EC 1.97.1.4)	upper gut	lower gut	change across regions
			NC_009614|3643884|A	2020-09-14 06:45:00	2020-09-15 06:45:00	Capsule 2	Capsule 4	0.192582	0.86262	0.670038	Pyruvate formate-lyase activating enzyme (EC 1.97.1.4)	upper gut	lower gut	change across regions
			NC_009614|3643884|A	2020-09-14 19:30:00	2020-09-15 06:45:00	Capsule 3	Capsule 4	0.0714286	0.86262	0.791191	Pyruvate formate-lyase activating enzyme (EC 1.97.1.4)	upper gut	lower gut	change across regions
			NC_009614|3643884|A	2020-09-14 06:45:00	2020-09-14 19:30:00	Capsule 2	Capsule 4	0.192582	0.954545	0.761963	Pyruvate formate-lyase activating enzyme (EC 1.97.1.4)	upper gut	lower gut	change across regions
			NC_009614|3643884|A	2020-09-14 19:30:00	2020-09-14 19:30:00	Capsule 4	Capsule 3	0.954545	0.0714286	-0.883117	Pyruvate formate-lyase activating enzyme (EC 1.97.1.4)	lower gut	upper gut	change across regions
Bilophila_wadsworthia_57364			JNJP01000009|41817|G	2020-09-13 23:45:00	2020-09-15 04:15:00	Capsule 4	Capsule 2	0.869565	0.12766	-0.741906	RidA/YER057c/UK114 superfamily protein	lower gut	upper gut	change across regions
			JNJP01000009|41817|G	2020-09-13 23:45:00	2020-09-15 04:15:00	Capsule 4	Capsule 1	0.869565	0.0526316	-0.816934	RidA/YER057c/UK114 superfamily protein	lower gut	upper gut	change across regions
			JNJP01000016|21281|G	2020-09-13 23:45:00	2020-09-15 04:15:00	Capsule 4	Capsule 2	0.863636	0.193694	-0.669943	Protein translocase subunit YajC	lower gut	upper gut	change across regions
			JNJP01000040|22066|C	2020-09-13 23:45:00	2020-09-15 04:15:00	Capsule 4	Capsule 2	0.8	0.130194	-0.669806	dTDP-4-amino-4,6-dideoxygalactose transaminase (EC 2.6.1.59)	lower gut	upper gut	change across regions
			JNJP01000040|22066|C	2020-09-13 23:45:00	2020-09-15 04:15:00	Capsule 4	Capsule 1	0.8	0.2	-0.6	dTDP-4-amino-4,6-dideoxygalactose transaminase (EC 2.6.1.59)	lower gut	upper gut	change across regions
			JNJP01000096|3430|C	2020-09-13 23:45:00	2020-09-14 19:30:00	Capsule 4	Capsule 1	0.15	0.807692	0.657692	Transcriptional regulator, Crp/Fnr family	lower gut	upper gut	change across regions
			JNJP01000096|3430|C	2020-09-13 23:45:00	2020-09-15 04:15:00	Capsule 4	Capsule 2	0.15	0.923323	0.773323	Transcriptional regulator, Crp/Fnr family	lower gut	upper gut	change across regions
			JNJP01000096|3430|C	2020-09-13 23:45:00	2020-09-15 04:15:00	Capsule 4	Capsule 1	0.15	0.919355	0.769355	Transcriptional regulator, Crp/Fnr family	lower gut	upper gut	change across regions
Desulfovibrio_piger_61475	9		NZ_DS996355|147058|G	2020-08-25 07:00:00	2020-08-25 23:45:00	Capsule 2	Capsule 3	1	0.131148	-0.868852	Formate dehydrogenase O alpha subunit (EC 1.2.1.2) @ selenocysteine-containing	upper gut	upper gut	change across regions
			NZ_DS996355|147058|G	2020-08-25 23:45:00	2020-08-25 23:45:00	Capsule 3	Capsule 1	0.131148	1	0.868852	Formate dehydrogenase O alpha subunit (EC 1.2.1.2) @ selenocysteine-containing	upper gut	upper gut	change across regions
			NZ_DS996355|147058|G	2020-08-24 07:40:00	2020-08-25 23:45:00	Capsule 4	Capsule 3	1	0.131148	-0.868852	Formate dehydrogenase O alpha subunit (EC 1.2.1.2) @ selenocysteine-containing	lower gut	upper gut	change across regions
			NZ_DS996355|147058|G	2020-08-25 00:30:00	2020-08-25 23:45:00	Capsule 4	Capsule 3	1	0.131148	-0.868852	Formate dehydrogenase O alpha subunit (EC 1.2.1.2) @ selenocysteine-containing	lower gut	upper gut	change across regions
			NZ_DS996355|147058|G	2020-08-25 00:30:00	2020-08-25 23:45:00	Capsule 1	Capsule 3	0.903226	0.131148	-0.772078	Formate dehydrogenase O alpha subunit (EC 1.2.1.2) @ selenocysteine-containing	upper gut	upper gut	change across regions
			NZ_DS996355|147085|T	2020-08-25 07:00:00	2020-08-25 23:45:00	Capsule 2	Capsule 3	0	0.816901	0.816901	Formate dehydrogenase O alpha subunit (EC 1.2.1.2) @ selenocysteine-containing	upper gut	upper gut	change across regions
			NZ_DS996355|147085|T	2020-08-25 23:45:00	2020-08-25 23:45:00	Capsule 3	Capsule 1	0.816901	0	-0.816901	Formate dehydrogenase O alpha subunit (EC 1.2.1.2) @ selenocysteine-containing	upper gut	upper gut	change across regions
			NZ_DS996355|147085|T	2020-08-24 07:40:00	2020-08-25 23:45:00	Capsule 4	Capsule 3	0	0.816901	0.816901	Formate dehydrogenase O alpha subunit (EC 1.2.1.2) @ selenocysteine-containing	lower gut	upper gut	change across regions
			NZ_DS996355|147085|T	2020-08-25 00:30:00	2020-08-25 23:45:00	Capsule 1	Capsule 3	0.0588235	0.816901	0.758078	Formate dehydrogenase O alpha subunit (EC 1.2.1.2) @ selenocysteine-containing	upper gut	upper gut	change across regions
			NZ_DS996355|147097|G	2020-08-25 07:00:00	2020-08-25 23:45:00	Capsule 2	Capsule 3	1	0.176471	-0.823529	Formate dehydrogenase O alpha subunit (EC 1.2.1.2) @ selenocysteine-containing	upper gut	upper gut	change across regions
			NZ_DS996355|147097|G	2020-08-25 23:45:00	2020-08-25 23:45:00	Capsule 3	Capsule 1	0.176471	1	0.823529	Formate dehydrogenase O alpha subunit (EC 1.2.1.2) @ selenocysteine-containing	upper gut	upper gut	change across regions
			NZ_DS996355|147097|G	2020-08-24 07:40:00	2020-08-25 23:45:00	Capsule 4	Capsule 3	1	0.176471	-0.823529	Formate dehydrogenase O alpha subunit (EC 1.2.1.2) @ selenocysteine-containing	lower gut	upper gut	change across regions
			NZ_DS996355|147097|G	2020-08-25 00:30:00	2020-08-25 23:45:00	Capsule 1	Capsule 3	1	0.176471	-0.823529	Formate dehydrogenase O alpha subunit (EC 1.2.1.2) @ selenocysteine-containing	upper gut	upper gut	change across regions
			NZ_DS996355|147116|C	2020-08-25 07:00:00	2020-08-25 23:45:00	Capsule 2	Capsule 3	0	0.851852	0.851852	Formate dehydrogenase O alpha subunit (EC 1.2.1.2) @ selenocysteine-containing	upper gut	upper gut	change across regions
			NZ_DS996355|147116|C	2020-08-25 23:45:00	2020-08-25 23:45:00	Capsule 3	Capsule 1	0.851852	0	-0.851852	Formate dehydrogenase O alpha subunit (EC 1.2.1.2) @ selenocysteine-containing	upper gut	upper gut	change across regions
			NZ_DS996355|147116|C	2020-08-24 07:40:00	2020-08-25 23:45:00	Capsule 4	Capsule 3	0	0.851852	0.851852	Formate dehydrogenase O alpha subunit (EC 1.2.1.2) @ selenocysteine-containing	lower gut	upper gut	change across regions
			NZ_DS996355|147116|C	2020-08-25 00:30:00	2020-08-25 23:45:00	Capsule 1	Capsule 3	0	0.851852	0.851852	Formate dehydrogenase O alpha subunit (EC 1.2.1.2) @ selenocysteine-containing	upper gut	upper gut	change across regions
			NZ_DS996355|147121|G	2020-08-25 07:00:00	2020-08-25 23:45:00	Capsule 2	Capsule 3	1	0.192308	-0.807692	Formate dehydrogenase O alpha subunit (EC 1.2.1.2) @ selenocysteine-containing	upper gut	upper gut	change across regions
			NZ_DS996355|147121|G	2020-08-25 23:45:00	2020-08-25 23:45:00	Capsule 3	Capsule 1	0.192308	1	0.807692	Formate dehydrogenase O alpha subunit (EC 1.2.1.2) @ selenocysteine-containing	upper gut	upper gut	change across regions
			NZ_DS996355|147121|G	2020-08-24 07:40:00	2020-08-25 23:45:00	Capsule 4	Capsule 3	1	0.192308	-0.807692	Formate dehydrogenase O alpha subunit (EC 1.2.1.2) @ selenocysteine-containing	lower gut	upper gut	change across regions
			NZ_DS996355|147121|G	2020-08-25 00:30:00	2020-08-25 23:45:00	Capsule 1	Capsule 3	1	0.192308	-0.807692	Formate dehydrogenase O alpha subunit (EC 1.2.1.2) @ selenocysteine-containing	upper gut	upper gut	change across regions
			NZ_DS996355|147124|G	2020-08-25 07:00:00	2020-08-25 23:45:00	Capsule 2	Capsule 3	1	0.2	-0.8	Formate dehydrogenase O alpha subunit (EC 1.2.1.2) @ selenocysteine-containing	upper gut	upper gut	change across regions
			NZ_DS996355|147124|G	2020-08-25 23:45:00	2020-08-25 23:45:00	Capsule 3	Capsule 1	0.2	1	0.8	Formate dehydrogenase O alpha subunit (EC 1.2.1.2) @ selenocysteine-containing	upper gut	upper gut	change across regions
			NZ_DS996355|147124|G	2020-08-24 07:40:00	2020-08-25 23:45:00	Capsule 4	Capsule 3	1	0.2	-0.8	Formate dehydrogenase O alpha subunit (EC 1.2.1.2) @ selenocysteine-containing	lower gut	upper gut	change across regions
			NZ_DS996355|147124|G	2020-08-25 00:30:00	2020-08-25 23:45:00	Capsule 3	Capsule 3	0.823529	0.2	-0.623529	Formate dehydrogenase O alpha subunit (EC 1.2.1.2) @ selenocysteine-containing	upper gut	upper gut	change in same gut region
			NZ_DS996355|147124|G	2020-08-25 00:30:00	2020-08-25 23:45:00	Capsule 1	Capsule 3	1	0.2	-0.8	Formate dehydrogenase O alpha subunit (EC 1.2.1.2) @ selenocysteine-containing	upper gut	upper gut	change across regions
Escherichia_coli_58110	3		AHZD01000098|5046|T	2020-06-30 22:00:00	2020-07-03 05:00:00	Capsule 4	Capsule 2	0.0555556	0.829787	0.774232	Flagellar hook-associated protein FlgK	lower gut	upper gut	change across regions
			AHZD01000098|5046|T	2020-07-01 22:00:00	2020-07-03 05:00:00	Capsule 1	Capsule 2	0.134958	0.829787	0.694829	Flagellar hook-associated protein FlgK	upper gut	upper gut	change across regions
			AHZD01000098|5046|T	2020-06-28 15:30:00	2020-07-03 05:00:00	Capsule 1	Capsule 2	0.0885417	0.829787	0.741246	Flagellar hook-associated protein FlgK	upper gut	upper gut	change across regions
			AHZD01000098|5046|T	2020-07-01 22:00:00	2020-07-03 05:00:00	Capsule 2	Capsule 2	0.146108	0.829787	0.683679	Flagellar hook-associated protein FlgK	upper gut	upper gut	change in same gut region
			AHZD01000098|5046|T	2020-07-02 05:00:00	2020-07-03 05:00:00	Capsule 2	Capsule 2	0.0034662	0.829787	0.826321	Flagellar hook-associated protein FlgK	upper gut	upper gut	change in same gut region
Parabacteroides_distasonis_56985	1		ACUD01000004|965343|G	2020-07-01 06:30:00	2020-07-02 07:30:00	Capsule 2	Capsule 4	0.153846	0.833333	0.679487	Alpha,alpha-trehalose-phosphate synthase [UDP-forming] (EC 2.4.1.15) / Trehalose-6-phosphate phosphatase (EC 3.1.3.12)	upper gut	lower gut	change across regions
			ACUD01000004|965343|G	2020-06-30 06:30:00	2020-07-01 06:30:00	Capsule 3	Capsule 2	0.931034	0.153846	-0.777188	Alpha,alpha-trehalose-phosphate synthase [UDP-forming] (EC 2.4.1.15) / Trehalose-6-phosphate phosphatase (EC 3.1.3.12)	upper gut	upper gut	change across regions
			ACUD01000004|965343|G	2020-06-26 23:30:00	2020-07-01 06:30:00	Capsule 2	Capsule 2	1	0.153846	-0.846154	Alpha,alpha-trehalose-phosphate synthase [UDP-forming] (EC 2.4.1.15) / Trehalose-6-phosphate phosphatase (EC 3.1.3.12)	upper gut	upper gut	change in same gut region
			ACUD01000004|965343|G	2020-06-25 21:00:00	2020-07-01 06:30:00	Capsule 3	Capsule 2	1	0.153846	-0.846154	Alpha,alpha-trehalose-phosphate synthase [UDP-forming] (EC 2.4.1.15) / Trehalose-6-phosphate phosphatase (EC 3.1.3.12)	upper gut	upper gut	change across regions
			ACUD01000004|965343|G	2020-07-01 06:30:00	2020-08-14 23:30:00	Capsule 2	Capsule 2	0.153846	0.880952	0.727106	Alpha,alpha-trehalose-phosphate synthase [UDP-forming] (EC 2.4.1.15) / Trehalose-6-phosphate phosphatase (EC 3.1.3.12)	upper gut	upper gut	change in same gut region
			ACUD01000004|965343|G	2020-06-27 06:55:00	2020-07-01 06:30:00	Capsule 2	Capsule 2	0.948454	0.153846	-0.794607	Alpha,alpha-trehalose-phosphate synthase [UDP-forming] (EC 2.4.1.15) / Trehalose-6-phosphate phosphatase (EC 3.1.3.12)	upper gut	upper gut	change in same gut region
			ACUD01000004|965343|G	2020-07-01 06:30:00	2020-08-14 06:50:00	Capsule 2	Capsule 4	0.153846	0.882353	0.728507	Alpha,alpha-trehalose-phosphate synthase [UDP-forming] (EC 2.4.1.15) / Trehalose-6-phosphate phosphatase (EC 3.1.3.12)	upper gut	lower gut	change across regions
			ACUD01000004|965343|G	2020-07-01 06:30:00	2020-08-13 06:50:00	Capsule 2	Capsule 4	0.153846	1	0.846154	Alpha,alpha-trehalose-phosphate synthase [UDP-forming] (EC 2.4.1.15) / Trehalose-6-phosphate phosphatase (EC 3.1.3.12)	upper gut	lower gut	change across regions
			ACUD01000004|965343|G	2020-07-01 06:30:00	2020-08-12 06:55:00	Capsule 2	Capsule 3	0.153846	1	0.846154	Alpha,alpha-trehalose-phosphate synthase [UDP-forming] (EC 2.4.1.15) / Trehalose-6-phosphate phosphatase (EC 3.1.3.12)	upper gut	upper gut	change across regions
			ACUD01000004|965343|G	2020-07-01 06:30:00	2020-08-11 23:00:00	Capsule 2	Capsule 1	0.153846	1	0.846154	Alpha,alpha-trehalose-phosphate synthase [UDP-forming] (EC 2.4.1.15) / Trehalose-6-phosphate phosphatase (EC 3.1.3.12)	upper gut	upper gut	change across regions
			ACUD01000004|965343|G	2020-06-29 06:30:00	2020-07-01 06:30:00	Capsule 1	Capsule 2	1	0.153846	-0.846154	Alpha,alpha-trehalose-phosphate synthase [UDP-forming] (EC 2.4.1.15) / Trehalose-6-phosphate phosphatase (EC 3.1.3.12)	upper gut	upper gut	change across regions
			ACUD01000004|965343|G	2020-06-28 06:30:00	2020-07-01 06:30:00	Capsule 4	Capsule 2	0.942029	0.153846	-0.788183	Alpha,alpha-trehalose-phosphate synthase [UDP-forming] (EC 2.4.1.15) / Trehalose-6-phosphate phosphatase (EC 3.1.3.12)	lower gut	upper gut	change across regions
			ACUD01000004|965343|G	2020-06-28 06:30:00	2020-07-01 06:30:00	Capsule 1	Capsule 2	0.828571	0.153846	-0.674725	Alpha,alpha-trehalose-phosphate synthase [UDP-forming] (EC 2.4.1.15) / Trehalose-6-phosphate phosphatase (EC 3.1.3.12)	upper gut	upper gut	change across regions
			ACUD01000004|965343|G	2020-06-26 23:30:00	2020-07-01 06:30:00	Capsule 4	Capsule 2	1	0.153846	-0.846154	Alpha,alpha-trehalose-phosphate synthase [UDP-forming] (EC 2.4.1.15) / Trehalose-6-phosphate phosphatase (EC 3.1.3.12)	lower gut	upper gut	change across regions
			ACUD01000004|967373|C	2020-07-01 06:30:00	2020-07-02 07:30:00	Capsule 2	Capsule 4	0.175439	0.822581	0.647142	Glucoamylase (EC 3.2.1.3)	upper gut	lower gut	change across regions
			ACUD01000004|967373|C	2020-06-30 06:30:00	2020-07-01 06:30:00	Capsule 3	Capsule 2	0.857143	0.175439	-0.681704	Glucoamylase (EC 3.2.1.3)	upper gut	upper gut	change across regions
			ACUD01000004|967373|C	2020-06-26 23:30:00	2020-07-01 06:30:00	Capsule 2	Capsule 2	1	0.175439	-0.824561	Glucoamylase (EC 3.2.1.3)	upper gut	upper gut	change in same gut region
			ACUD01000004|967373|C	2020-06-27 06:55:00	2020-07-01 06:30:00	Capsule 3	Capsule 2	0.875	0.175439	-0.699561	Glucoamylase (EC 3.2.1.3)	upper gut	upper gut	change across regions
			ACUD01000004|967373|C	2020-06-25 21:00:00	2020-07-01 06:30:00	Capsule 3	Capsule 2	0.846154	0.175439	-0.670715	Glucoamylase (EC 3.2.1.3)	upper gut	upper gut	change across regions
			ACUD01000004|967373|C	2020-07-01 06:30:00	2020-08-14 23:30:00	Capsule 2	Capsule 2	0.175439	0.963636	0.788198	Glucoamylase (EC 3.2.1.3)	upper gut	upper gut	change in same gut region
			ACUD01000004|967373|C	2020-06-27 06:55:00	2020-07-01 06:30:00	Capsule 2	Capsule 2	0.897638	0.175439	-0.722199	Glucoamylase (EC 3.2.1.3)	upper gut	upper gut	change in same gut region
			ACUD01000004|967373|C	2020-07-01 06:30:00	2020-08-13 23:30:00	Capsule 2	Capsule 2	0.175439	0.923077	0.747638	Glucoamylase (EC 3.2.1.3)	upper gut	upper gut	change in same gut region
			ACUD01000004|967373|C	2020-07-01 06:30:00	2020-08-14 06:50:00	Capsule 2	Capsule 4	0.175439	0.805825	0.630387	Glucoamylase (EC 3.2.1.3)	upper gut	lower gut	change across regions
			ACUD01000004|967373|C	2020-07-01 06:30:00	2020-08-13 06:50:00	Capsule 2	Capsule 4	0.175439	1	0.824561	Glucoamylase (EC 3.2.1.3)	upper gut	lower gut	change across regions
			ACUD01000004|967373|C	2020-07-01 06:30:00	2020-08-12 06:55:00	Capsule 2	Capsule 3	0.175439	1	0.824561	Glucoamylase (EC 3.2.1.3)	upper gut	upper gut	change across regions
			ACUD01000004|967373|C	2020-07-01 06:30:00	2020-08-11 23:00:00	Capsule 2	Capsule 1	0.175439	1	0.824561	Glucoamylase (EC 3.2.1.3)	upper gut	upper gut	change across regions
			ACUD01000004|967373|C	2020-06-28 06:30:00	2020-07-01 06:30:00	Capsule 4	Capsule 2	0.956522	0.175439	-0.781083	Glucoamylase (EC 3.2.1.3)	lower gut	upper gut	change across regions
			ACUD01000004|967373|C	2020-06-28 06:30:00	2020-07-01 06:30:00	Capsule 1	Capsule 2	0.956522	0.175439	-0.781083	Glucoamylase (EC 3.2.1.3)	upper gut	upper gut	change across regions
			ACUD01000004|967373|C	2020-06-26 23:30:00	2020-07-01 06:30:00	Capsule 4	Capsule 2	0.888889	0.175439	-0.71345	Glucoamylase (EC 3.2.1.3)	lower gut	upper gut	change across regions
			ACUD01000004|967373|C	2020-06-29 06:30:00	2020-07-01 06:30:00	Capsule 1	Capsule 2	0.926829	0.175439	-0.751391	Glucoamylase (EC 3.2.1.3)	upper gut	upper gut	change across regions
			ACUD01000004|967373|C	2020-06-29 06:30:00	2020-07-01 06:30:00	Capsule 1	Capsule 2	0.926829	0.175439	-0.751391	upper gut	upper gut	change across regions

## Sheet: ChangeBetweenTimepointsSummary
species	subject_id		site_id	description	gene_description	min allele frequency change	max allele frequency change
Alistipes_onderdonkii_55464	11		ARFY01000027|85177|C	change across regions	hypothetical protein	-0.809524	0.809524
			ARFY01000027|85177|C	change in same gut region	hypothetical protein	-1	0.833333
Alistipes_putredinis_61533	11		NZ_DS499579|217648|G	change across regions	Tyrosine-protein kinase (EC 2.7.10.2)	-0.818182	0.818182
			NZ_DS499579|217648|G	change in same gut region	Tyrosine-protein kinase (EC 2.7.10.2)	-0.818182	-0.818182
Bacteroides_massiliensis_44749	2		BAJE01000070|5303|A	change across regions	hypothetical protein	-0.748543	0.723587
			BAJE01000070|5309|A	change across regions	hypothetical protein	-0.789574	0.739329
Bacteroides_vulgatus_57955	8		NC_009614|1028140|A	change across regions	Beta-mannosidase (EC 3.2.1.25)	-0.80814	-0.629845
			NC_009614|1028143|C	change across regions	Beta-mannosidase (EC 3.2.1.25)	-0.8	-0.637905
			NC_009614|1028506|G	change across regions	Beta-mannosidase (EC 3.2.1.25)	-0.815182	-0.632386
			NC_009614|1028528|G	change across regions	Beta-mannosidase (EC 3.2.1.25)	0.679427	0.848101
			NC_009614|1028530|G	change across regions	Beta-mannosidase (EC 3.2.1.25)	-0.827103	-0.652103
			NC_009614|1028827|G	change across regions	Beta-mannosidase (EC 3.2.1.25)	-0.684547	-0.684547
			NC_009614|1028827|G	change in same gut region	Beta-mannosidase (EC 3.2.1.25)	-0.72767	-0.72767
			NC_009614|1044910|A	change across regions	TPR-domain-containing protein	-0.805654	-0.628877
			NC_009614|1044910|A	change in same gut region	TPR-domain-containing protein	-0.662797	-0.662797
			NC_009614|1044916|A	change across regions	TPR-domain-containing protein	0.619043	0.810219
	11		NC_009614|1441797|C	change across regions	Cell surface glycan-binding lipoprotein, utilization system for glycans and polysaccharides (PUL), SusD family	-0.809524	0.809524
			NC_009614|1441797|C	change in same gut region	Cell surface glycan-binding lipoprotein, utilization system for glycans and polysaccharides (PUL), SusD family	-0.656746	0.648685
			NC_009614|1442754|T	change across regions	Cell surface glycan-binding lipoprotein, utilization system for glycans and polysaccharides (PUL), SusD family	-0.823932	0.846154
			NC_009614|1442754|T	change in same gut region	Cell surface glycan-binding lipoprotein, utilization system for glycans and polysaccharides (PUL), SusD family	-0.650665	0.767656
			NC_009614|1575994|T	change across regions	Bis-ABC ATPase BT1543	-0.914286	0.914286
			NC_009614|1575994|T	change in same gut region	Bis-ABC ATPase BT1543	-0.730075	0.817433
			NC_009614|1606237|C	change across regions	putative Tricorn-like protease	-0.822222	0.741141
			NC_009614|1606237|C	change in same gut region	putative Tricorn-like protease	0.647619	0.647619
			NC_009614|1830337|T	change across regions	Ribonuclease HII (EC 3.1.26.4)	-0.801555	0.824413
			NC_009614|1830337|T	change in same gut region	Ribonuclease HII (EC 3.1.26.4)	-0.665385	-0.665385
			NC_009614|2614615|G	change across regions	Outer membrane TonB-dependent transporter, utilization system for glycans and polysaccharides (PUL), SusC family	-0.966667	0.91896
			NC_009614|2614615|G	change in same gut region	Outer membrane TonB-dependent transporter, utilization system for glycans and polysaccharides (PUL), SusC family	-0.862016	-0.862016
			NC_009614|3554304|T	change across regions	Diaminopimelate epimerase (EC 5.1.1.7)	-0.846154	0.90625
			NC_009614|3554317|G	change across regions	Diaminopimelate epimerase (EC 5.1.1.7)	-0.750426	0.825758
			NC_009614|3554320|A	change across regions	Diaminopimelate epimerase (EC 5.1.1.7)	-0.74005	0.821429
			NC_009614|3559136|A	change across regions	Predicted sialic acid transporter	-0.82931	0.833498
			NC_009614|3559136|A	change in same gut region	Predicted sialic acid transporter	-0.791788	-0.791788
			NC_009614|3561619|G	change across regions	Anaerobic C4-dicarboxylate transporter	-0.826923	0.92
			NC_009614|3562485|G	change across regions	L-asparaginase (EC 3.5.1.1)	-0.727495	0.732143
			NC_009614|3562500|T	change across regions	L-asparaginase (EC 3.5.1.1)	-0.727649	0.743195
			NC_009614|3562503|T	change across regions	L-asparaginase (EC 3.5.1.1)	-0.706515	0.725995
			NC_009614|3643884|A	change across regions	Pyruvate formate-lyase activating enzyme (EC 1.97.1.4)	-0.883117	0.91533
Bilophila_wadsworthia_57364	11		JNJP01000009|41817|G	change across regions	RidA/YER057c/UK114 superfamily protein	-0.816934	-0.741906
			JNJP01000016|21281|G	change across regions	Protein translocase subunit YajC	-0.669943	-0.669943
			JNJP01000040|22066|C	change across regions	dTDP-4-amino-4,6-dideoxygalactose transaminase (EC 2.6.1.59)	-0.669806	-0.6
			JNJP01000096|3430|C	change across regions	Transcriptional regulator, Crp/Fnr family	0.657692	0.773323
Desulfovibrio_piger_61475	9		NZ_DS996355|147058|G	change across regions	Formate dehydrogenase O alpha subunit (EC 1.2.1.2) @ selenocysteine-containing	-0.868852	0.868852
			NZ_DS996355|147085|T	change across regions	Formate dehydrogenase O alpha subunit (EC 1.2.1.2) @ selenocysteine-containing	-0.816901	0.816901
			NZ_DS996355|147097|G	change across regions	Formate dehydrogenase O alpha subunit (EC 1.2.1.2) @ selenocysteine-containing	-0.823529	0.823529
			NZ_DS996355|147116|C	change across regions	Formate dehydrogenase O alpha subunit (EC 1.2.1.2) @ selenocysteine-containing	-0.851852	0.851852
			NZ_DS996355|147121|G	change across regions	Formate dehydrogenase O alpha subunit (EC 1.2.1.2) @ selenocysteine-containing	-0.807692	0.807692
			NZ_DS996355|147124|G	change across regions	Formate dehydrogenase O alpha subunit (EC 1.2.1.2) @ selenocysteine-containing	-0.8	0.8
			NZ_DS996355|147124|G	change in same gut region	Formate dehydrogenase O alpha subunit (EC 1.2.1.2) @ selenocysteine-containing	-0.623529	-0.623529
Escherichia_coli_58110	3		AHZD01000098|5046|T	change across regions	Flagellar hook-associated protein FlgK	0.694829	0.774232
			AHZD01000098|5046|T	change in same gut region	Flagellar hook-associated protein FlgK	0.683679	0.826321
Parabacteroides_distasonis_56985	1		ACUD01000004|965343|G	change across regions	Alpha,alpha-trehalose-phosphate synthase [UDP-forming] (EC 2.4.1.15) / Trehalose-6-phosphate phosphatase (EC 3.1.3.12)	-0.846154	0.846154
			ACUD01000004|965343|G	change in same gut region	Alpha,alpha-trehalose-phosphate synthase [UDP-forming] (EC 2.4.1.15) / Trehalose-6-phosphate phosphatase (EC 3.1.3.12)	-0.846154	0.727106
			ACUD01000004|967373|C	change across regions	Glucoamylase (EC 3.2.1.3)	-0.781083	0.824561
			ACUD01000004|967373|C	change in same gut region	Glucoamylase (EC 3.2.1.3)	-0.824561	0.788198
